# Supplementary material for: Entanglement and the density matrix renormalization group in the generalized Landau paradigm
Source: Nat Phys. 2025 Aug 15;21(10):1657–63. doi: 10.1038/s41567-025-02961-2 (PMC12518129; doi:10.1038/s41567-025-02961-2)
Supplement: Supplementary file 1 — Raw entanglement spectra and memory requirements. [file 41567_2025_2961_MOESM1_ESM.txt]

Original
   1 -0.164022 1
   2 -0.164052 1
   3 -0.814391 1
   4 -0.814409 1
   5 -1.156029 1
   6 -1.156131 1
   7 -1.431779 1
   8 -1.431943 1
   9 -1.807505 1
  10 -1.807821 1
  11 -2.087188 1
  12 -2.087375 1
  13 -2.100058 1
  14 -2.100428 1
  15 -2.219978 1
  16 -2.220042 1
  17 -2.397627 1
  18 -2.397875 1
  19 -2.666100 1
  20 -2.666480 1
  21 -2.844718 1
  22 -2.845125 1
  23 -2.902307 1
  24 -2.902507 1
  25 -3.008729 1
  26 -3.009038 1
  27 -3.041886 1
  28 -3.042147 1
  29 -3.074868 1
  30 -3.075083 1
  31 -3.201460 1
  32 -3.201673 1
  33 -3.271574 1
  34 -3.271947 1
  35 -3.317778 1
  36 -3.317871 1
  37 -3.347359 1
  38 -3.347443 1
  39 -3.499277 1
  40 -3.499425 1
  41 -3.636668 1
  42 -3.637003 1
  43 -3.778603 1
  44 -3.778816 1
  45 -3.825251 1
  46 -3.825365 1
  47 -3.836339 1
  48 -3.836605 1
  49 -3.849271 1
  50 -3.849736 1
  51 -3.886343 1
  52 -3.886434 1
  53 -3.939805 1
  54 -3.940161 1
  55 -4.059933 1
  56 -4.060023 1
  57 -4.080237 1
  58 -4.080564 1
  59 -4.213610 1
  60 -4.213885 1
  61 -4.216556 1
  62 -4.216803 1
  63 -4.273126 1
  64 -4.273880 1
  65 -4.318758 1
  66 -4.319042 1
  67 -4.320694 1
  68 -4.320980 1
  69 -4.377316 1
  70 -4.377422 1
  71 -4.438966 1
  72 -4.439131 1
  73 -4.466929 1
  74 -4.466957 1
  75 -4.474279 1
  76 -4.474659 1
  77 -4.499566 1
  78 -4.500097 1
  79 -4.501515 1
  80 -4.501597 1
  81 -4.536873 1
  82 -4.537181 1
  83 -4.602700 1
  84 -4.602987 1
  85 -4.699713 1
  86 -4.700261 1
  87 -4.737810 1
  88 -4.737957 1
  89 -4.745822 1
  90 -4.746126 1
  91 -4.776221 1
  92 -4.776383 1
  93 -4.818089 1
  94 -4.818717 1
  95 -4.859452 1
  96 -4.859963 1
  97 -4.915824 1
  98 -4.916038 1
  99 -4.973988 1
 100 -4.974135 1
 101 -4.991744 1
 102 -4.991995 1
 103 -5.033604 1
 104 -5.033760 1
 105 -5.055159 1
 106 -5.055546 1
 107 -5.061284 1
 108 -5.061354 1
 109 -5.098662 1
 110 -5.099213 1
 111 -5.122124 1
 112 -5.122320 1
 113 -5.127472 1
 114 -5.127797 1
 115 -5.146213 1
 116 -5.146262 1
 117 -5.170031 1
 118 -5.170281 1
 119 -5.245311 1
 120 -5.245491 1
 121 -5.265936 1
 122 -5.266226 1
 123 -5.315483 1
 124 -5.315889 1
 125 -5.318473 1
 126 -5.318667 1
 127 -5.318938 1
 128 -5.319255 1
 129 -5.375628 1
 130 -5.375814 1
 131 -5.418861 1
 132 -5.419264 1
 133 -5.452861 1
 134 -5.452950 1
 135 -5.512520 1
 136 -5.512694 1
 137 -5.515400 1
 138 -5.515537 1
 139 -5.526215 1
 140 -5.526476 1
 141 -5.541090 1
 142 -5.541375 1
 143 -5.575392 1
 144 -5.575925 1
 145 -5.580370 1
 146 -5.580758 1
 147 -5.630299 1
 148 -5.630657 1
 149 -5.693203 1
 150 -5.693504 1
 151 -5.711928 1
 152 -5.712189 1
 153 -5.723104 1
 154 -5.723559 1
 155 -5.740990 1
 156 -5.741979 1
 157 -5.768447 1
 158 -5.768744 1
 159 -5.774255 1
 160 -5.774382 1
 161 -5.796177 1
 162 -5.796395 1
 163 -5.858782 1
 164 -5.858931 1
 165 -5.886224 1
 166 -5.886702 1
 167 -5.915502 1
 168 -5.915715 1
 169 -5.921074 1
 170 -5.921209 1
 171 -5.936734 1
 172 -5.936788 1
 173 -5.936947 1
 174 -5.937234 1
 175 -5.963373 1
 176 -5.963714 1
 177 -5.985827 1
 178 -5.986005 1
 179 -5.990451 1
 180 -5.990835 1

RepZ3
   2 -0.164055 1
   3 -0.814383 1
   9 -1.807544 1
  11 -2.087225 1
  14 -2.100343 1
  16 -2.220035 1
  20 -2.666362 1
  21 -2.844914 1
  24 -2.902590 1
  27 -3.041779 1
  35 -3.317746 1
  37 -3.347327 1
  39 -3.499317 1
  42 -3.637141 1
  44 -3.778789 1
  46 -3.825359 1
  47 -3.836276 1
  53 -3.939662 1
  56 -4.060058 1
  57 -4.080306 1
  60 -4.213917 1
  63 -4.272834 1
  68 -4.321091 1
  72 -4.439124 1
  74 -4.466957 1
  78 -4.500333 1
  82 -4.537311 1
  83 -4.602592 1
  87 -4.737862 1
  89 -4.745768 1
  94 -4.818572 1
  97 -4.915887 1
 100 -4.974122 1
 103 -5.033541 1
 108 -5.061342 1
 110 -5.099367 1
 112 -5.122392 1
 113 -5.127358 1
 119 -5.245250 1
 122 -5.266243 1
 123 -5.315363 1
 125 -5.318417 1
 130 -5.375864 1
 131 -5.418760 1
 136 -5.512690 1
 138 -5.515609 1
 142 -5.541263 1
 143 -5.575599 1
 145 -5.580325 1
 148 -5.630842 1
 150 -5.693600 1
 155 -5.740676 1
 157 -5.768409 1
 162 -5.796465 1
 166 -5.886897 1
 170 -5.921187 1
 171 -5.936603 1
 172 -5.936837 1
 176 -5.963553 1
 177 -5.985718 1
 180 -5.990658 1
   4 -0.814417 2
   5 -1.156005 2
   8 -1.431966 2
  12 -2.087337 2
  15 -2.219984 2
  17 -2.397523 2
  19 -2.666218 2
  22 -2.844928 2
  26 -3.009065 2
  30 -3.075018 2
  31 -3.201369 2
  34 -3.272078 2
  36 -3.317905 2
  40 -3.499385 2
  43 -3.778628 2
  49 -3.849134 2
  51 -3.886310 2
  54 -3.940301 2
  58 -4.080493 2
  59 -4.213566 2
  62 -4.216809 2
  66 -4.319162 2
  69 -4.377365 2
  71 -4.438969 2
  73 -4.466928 2
  75 -4.474119 2
  79 -4.501518 2
  81 -4.536751 2
  86 -4.700441 2
  88 -4.737880 2
  91 -4.776237 2
  93 -4.818225 2
  95 -4.859303 2
  99 -4.973997 2
 101 -4.991699 2
 104 -5.033822 2
 105 -5.055085 2
 114 -5.127911 2
 116 -5.146265 2
 117 -5.169938 2
 120 -5.245543 2
 124 -5.315993 2
 128 -5.319402 2
 132 -5.419365 2
 133 -5.452821 2
 135 -5.512499 2
 139 -5.526229 2
 141 -5.541187 2
 144 -5.575737 2
 147 -5.630114 2
 151 -5.711824 2
 153 -5.723296 2
 159 -5.774303 2
 161 -5.796114 2
 163 -5.858698 2
 167 -5.915485 2
 169 -5.921085 2
 173 -5.936887 2
 175 -5.963539 2
 179 -5.990610 2
   1 -0.164020 3
   6 -1.156154 3
   7 -1.431755 3
  10 -1.807781 3
  13 -2.100144 3
  18 -2.397977 3
  23 -2.902223 3
  25 -3.008700 3
  28 -3.042254 3
  29 -3.074932 3
  32 -3.201763 3
  33 -3.271440 3
  38 -3.347474 3
  41 -3.636530 3
  45 -3.825257 3
  48 -3.836667 3
  50 -3.849868 3
  52 -3.886468 3
  55 -4.059899 3
  61 -4.216550 3
  64 -4.274179 3
  65 -4.318586 3
  67 -4.320634 3
  70 -4.377373 3
  76 -4.474816 3
  77 -4.499283 3
  80 -4.501635 3
  84 -4.603096 3
  85 -4.699531 3
  90 -4.746200 3
  92 -4.776370 3
  96 -4.860124 3
  98 -4.915971 3
 102 -4.992039 3
 106 -5.055598 3
 107 -5.061320 3
 109 -5.098502 3
 111 -5.122056 3
 115 -5.146205 3
 118 -5.170381 3
 121 -5.265913 3
 126 -5.318539 3
 127 -5.319003 3
 129 -5.375579 3
 134 -5.452990 3
 137 -5.515334 3
 140 -5.526474 3
 146 -5.580802 3
 149 -5.693104 3
 152 -5.712301 3
 154 -5.723357 3
 156 -5.742290 3
 158 -5.768774 3
 160 -5.774331 3
 164 -5.859016 3
 165 -5.886025 3
 168 -5.915728 3
 174 -5.937388 3
 178 -5.986115 3

RepD2
   4 -0.314604 1
   8 -0.964967 1
  12 -1.306818 1
  13 -1.582058 1
  17 -1.957822 1
  24 -2.237964 1
  28 -2.251061 1
  29 -2.370452 1
  36 -2.548951 1
  37 -2.816595 1
  44 -2.995481 1
  48 -3.053491 1
  49 -3.158847 1
  53 -3.191840 1
  57 -3.225372 1
  64 -3.352706 1
  65 -3.421323 1
  72 -3.468660 1
  73 -3.497744 1
  80 -3.650047 1
  84 -3.788645 1
  85 -3.929083 1
  92 -3.976193 1
  93 -3.986555 1
 100 -4.001362 1
 104 -4.037406 1
 108 -4.091554 1
 112 -4.210941 1
 116 -4.231593 1
 117 -4.364396 1
 121 -4.367410 1
 125 -4.423566 1
 129 -4.469279 1
 136 -4.472601 1
 140 -4.528447 1
 141 -4.590177 1
 145 -4.618979 1
 152 -4.626939 1
 156 -4.652873 1
 160 -4.653118 1
 161 -4.688570 1
 165 -4.753554 1
 169 -4.850804 1
 176 -4.893785 1
 177 -4.897985 1
 184 -4.928935 1
 185 -4.971351 1
 192 -5.015757 1
 193 -5.069398 1
 197 -5.126747 1
 204 -5.146489 1
 208 -5.186630 1
 212 -5.210573 1
 213 -5.214179 1
 220 -5.258179 1
 227 -5.281063 1
 228 -5.281382 1
 229 -5.298680 1
 236 -5.329495 1
 240 -5.401795 1
 244 -5.420317 1
 248 -5.472882 1
 249 -5.473086 1
 250 -5.475324 1
 260 -5.534276 1
 264 -5.577693 1
 265 -5.621362 1
 269 -5.668284 1
 276 -5.673882 1
 280 -5.685985 1
 284 -5.698830 1
 288 -5.736499 1
 289 -5.741424 1
 293 -5.787172 1
 300 -5.855149 1
 304 -5.874113 1
 305 -5.893665 1
 309 -5.914835 1
 313 -5.929340 1
 320 -5.933438 1
 321 -5.959877 1
   3 -0.314535 2
   7 -0.964898 2
  10 -1.306520 2
  16 -1.582482 2
  19 -1.958297 2
  22 -2.237738 2
  25 -2.250665 2
  32 -2.370553 2
  33 -2.548041 2
  40 -2.816882 2
  43 -2.995447 2
  45 -3.052746 2
  51 -3.159626 2
  54 -3.192789 2
  60 -3.225547 2
  63 -3.351919 2
  68 -3.422661 2
  71 -3.468363 2
  74 -3.498035 2
  79 -3.649899 2
  81 -3.787239 2
  87 -3.929415 2
  89 -3.975957 2
  94 -3.987363 2
  98 -3.999923 2
 103 -4.037073 2
 105 -4.090268 2
 109 -4.210592 2
 115 -4.231220 2
 120 -4.365069 2
 123 -4.368071 2
 126 -4.426270 2
 131 -4.470219 2
 134 -4.471750 2
 139 -4.528426 2
 142 -4.590476 2
 148 -4.619045 2
 150 -4.625546 2
 154 -4.651008 2
 159 -4.652994 2
 162 -4.689684 2
 166 -4.754573 2
 172 -4.852785 2
 175 -4.893691 2
 178 -4.899036 2
 183 -4.928912 2
 187 -4.971786 2
 191 -5.014056 2
 194 -5.069520 2
 200 -5.127198 2
 201 -5.145664 2
 205 -5.185986 2
 211 -5.209532 2
 214 -5.214181 2
 217 -5.256095 2
 221 -5.278609 2
 226 -5.280249 2
 232 -5.298929 2
 234 -5.328740 2
 239 -5.401263 2
 243 -5.419644 2
 247 -5.471673 2
 253 -5.475567 2
 256 -5.477041 2
 258 -5.533482 2
 263 -5.576442 2
 268 -5.622562 2
 270 -5.668743 2
 273 -5.672648 2
 278 -5.685733 2
 283 -5.698644 2
 287 -5.736393 2
 290 -5.742048 2
 296 -5.788680 2
 299 -5.854269 2
 301 -5.873021 2
 308 -5.894709 2
 310 -5.918742 2
 314 -5.929893 2
 319 -5.933438 2
 324 -5.960739 2
   1 -0.314535 3
   5 -0.964898 3
  11 -1.306520 3
  14 -1.582482 3
  18 -1.958297 3
  23 -2.237738 3
  27 -2.250665 3
  31 -2.370553 3
  34 -2.548041 3
  39 -2.816882 3
  42 -2.995447 3
  46 -3.052746 3
  50 -3.159626 3
  55 -3.192789 3
  59 -3.225547 3
  61 -3.351919 3
  66 -3.422661 3
  70 -3.468363 3
  75 -3.498035 3
  78 -3.649899 3
  82 -3.787239 3
  88 -3.929415 3
  90 -3.975957 3
  95 -3.987363 3
  97 -3.999923 3
 101 -4.037073 3
 106 -4.090268 3
 110 -4.210592 3
 114 -4.231220 3
 119 -4.365069 3
 122 -4.368071 3
 127 -4.426270 3
 130 -4.470219 3
 133 -4.471750 3
 137 -4.528426 3
 143 -4.590476 3
 147 -4.619045 3
 149 -4.625546 3
 153 -4.651008 3
 158 -4.652994 3
 163 -4.689684 3
 167 -4.754573 3
 171 -4.852785 3
 174 -4.893691 3
 180 -4.899036 3
 181 -4.928912 3
 188 -4.971786 3
 189 -5.014056 3
 195 -5.069520 3
 199 -5.127198 3
 202 -5.145664 3
 206 -5.185986 3
 209 -5.209532 3
 215 -5.214181 3
 218 -5.256095 3
 222 -5.278609 3
 225 -5.280249 3
 231 -5.298929 3
 233 -5.328740 3
 238 -5.401263 3
 242 -5.419644 3
 246 -5.471673 3
 251 -5.475567 3
 255 -5.477041 3
 259 -5.533482 3
 262 -5.576442 3
 266 -5.622562 3
 271 -5.668743 3
 274 -5.672648 3
 277 -5.685733 3
 282 -5.698644 3
 286 -5.736393 3
 291 -5.742048 3
 295 -5.788680 3
 298 -5.854269 3
 303 -5.873021 3
 307 -5.894709 3
 311 -5.918742 3
 315 -5.929893 3
 317 -5.933438 3
 323 -5.960739 3
   2 -0.314535 4
   6 -0.964898 4
   9 -1.306520 4
  15 -1.582482 4
  20 -1.958297 4
  21 -2.237738 4
  26 -2.250665 4
  30 -2.370553 4
  35 -2.548041 4
  38 -2.816882 4
  41 -2.995447 4
  47 -3.052746 4
  52 -3.159626 4
  56 -3.192789 4
  58 -3.225547 4
  62 -3.351919 4
  67 -3.422661 4
  69 -3.468363 4
  76 -3.498035 4
  77 -3.649899 4
  83 -3.787239 4
  86 -3.929415 4
  91 -3.975957 4
  96 -3.987363 4
  99 -3.999923 4
 102 -4.037073 4
 107 -4.090268 4
 111 -4.210592 4
 113 -4.231220 4
 118 -4.365069 4
 124 -4.368071 4
 128 -4.426270 4
 132 -4.470219 4
 135 -4.471750 4
 138 -4.528426 4
 144 -4.590476 4
 146 -4.619045 4
 151 -4.625546 4
 155 -4.651008 4
 157 -4.652994 4
 164 -4.689684 4
 168 -4.754573 4
 170 -4.852785 4
 173 -4.893691 4
 179 -4.899036 4
 182 -4.928912 4
 186 -4.971786 4
 190 -5.014056 4
 196 -5.069520 4
 198 -5.127198 4
 203 -5.145664 4
 207 -5.185986 4
 210 -5.209532 4
 216 -5.214181 4
 219 -5.256095 4
 223 -5.278609 4
 224 -5.280249 4
 230 -5.298929 4
 235 -5.328740 4
 237 -5.401263 4
 241 -5.419644 4
 245 -5.471673 4
 252 -5.475567 4
 254 -5.477041 4
 257 -5.533482 4
 261 -5.576442 4
 267 -5.622562 4
 272 -5.668743 4
 275 -5.672648 4
 279 -5.685733 4
 281 -5.698644 4
 285 -5.736393 4
 292 -5.742048 4
 294 -5.788680 4
 297 -5.854269 4
 302 -5.873021 4
 306 -5.894709 4
 312 -5.918742 4
 316 -5.929893 4
 318 -5.933438 4
 322 -5.960739 4

RepPsiD2
   1 -0.013522 1
   2 -0.663885 1
   3 -1.005565 1
   4 -1.281345 1
   5 -1.657147 1
   6 -1.936766 1
   7 -1.949726 1
   8 -2.069493 1
   9 -2.247234 1
  10 -2.515772 1
  11 -2.694396 1
  12 -2.751887 1
  13 -2.858349 1
  14 -2.891491 1
  15 -2.924454 1
  16 -3.051035 1
  17 -3.121213 1
  18 -3.167263 1
  19 -3.196857 1
  20 -3.348798 1
  21 -3.486177 1
  22 -3.628150 1
  23 -3.674714 1
  24 -3.685863 1
  25 -3.698850 1
  26 -3.735760 1
  27 -3.789412 1
  28 -3.909332 1
  29 -3.929557 1
  30 -4.062670 1
  31 -4.065680 1
  32 -4.121865 1
  33 -4.167967 1
  34 -4.170051 1
  35 -4.226582 1
  36 -4.288215 1
  37 -4.315419 1
  38 -4.323495 1
  39 -4.348602 1
  40 -4.349733 1
  41 -4.385515 1
  42 -4.451795 1
  43 -4.548354 1
  44 -4.583753 1
  45 -4.594115 1
  46 -4.624557 1
  47 -4.666356 1
  48 -4.707636 1
  49 -4.763765 1
  50 -4.821671 1
  51 -4.840242 1
  52 -4.882543 1
  53 -4.901953 1
  54 -4.908295 1
  55 -4.944583 1
  56 -4.967958 1
  57 -4.975294 1
  58 -4.993975 1
  59 -5.015085 1
  60 -5.092101 1
  61 -5.113697 1
  62 -5.159148 1
  63 -5.160739 1
  64 -5.164972 1
  65 -5.221804 1
  66 -5.263260 1
  67 -5.290264 1
  68 -5.357513 1
  69 -5.358310 1
  70 -5.371477 1
  71 -5.386153 1
  72 -5.419068 1
  73 -5.426035 1
  74 -5.470321 1
  75 -5.533691 1
  76 -5.550717 1
  77 -5.555570 1
  78 -5.576817 1
  79 -5.611678 1
  80 -5.617256 1
  81 -5.640957 1
  82 -5.700038 1
  83 -5.727677 1
  84 -5.754009 1
  85 -5.764982 1
  86 -5.775306 1
  87 -5.779232 1
  88 -5.799568 1
  89 -5.821344 1
  90 -5.828180 1
  91 -5.857170 1
  92 -5.862089 1
  93 -5.882556 1
  94 -5.883379 1
  95 -5.926779 1
  96 -5.929255 1
  97 -5.962242 1
  98 -5.981632 1

RepA4
   2 -0.314604 1
  10 -1.957822 1
  15 -2.251060 1
  27 -3.053486 1
  31 -3.191822 1
  39 -3.497710 1
  46 -3.788480 1
  51 -3.976021 1
  52 -3.986395 1
  60 -4.210738 1
  72 -4.422031 1
  75 -4.472124 1
  84 -4.651779 1
  89 -4.752680 1
  95 -4.895695 1
 107 -5.066226 1
 115 -5.211530 1
 119 -5.251082 1
 120 -5.274841 1
 128 -5.416596 1
 135 -5.467371 1
 138 -5.526106 1
 147 -5.666613 1
 154 -5.729698 1
 160 -5.842404 1
 166 -5.889291 1
 169 -5.917707 1
   4 -0.964967 2
  14 -2.237963 2
  17 -2.370451 2
  22 -2.816591 2
  26 -2.995471 2
  38 -3.468603 2
  41 -3.649984 2
  49 -3.928984 2
  56 -4.091451 2
  62 -4.231159 2
  66 -4.363609 2
  78 -4.589301 2
  80 -4.617290 2
  86 -4.686670 2
  94 -4.888091 2
 100 -4.968298 2
 109 -5.123871 2
 113 -5.184757 2
 121 -5.278491 2
 127 -5.395893 2
 134 -5.465591 2
 140 -5.569758 2
 146 -5.661179 2
 151 -5.689966 2
 153 -5.725159 2
 156 -5.778405 2
 172 -5.946073 2
   6 -1.306818 3
   8 -1.582058 3
  18 -2.548949 3
  29 -3.158828 3
  32 -3.225364 3
  35 -3.352678 3
  37 -3.421285 3
  54 -4.001097 3
  55 -4.037185 3
  67 -4.366695 3
  74 -4.468609 3
  77 -4.527855 3
  81 -4.626027 3
  83 -4.651266 3
  92 -4.848752 3
  97 -4.926613 3
 103 -5.011633 3
 110 -5.143076 3
 114 -5.206351 3
 123 -5.296345 3
 124 -5.320249 3
 133 -5.465245 3
 141 -5.600564 3
 148 -5.675830 3
 163 -5.859396 3
 164 -5.868560 3
 170 -5.922331 3
   1 -0.075974 4
   3 -0.726338 4
   5 -1.067960 4
   7 -1.343922 4
   9 -1.719736 4
  11 -1.999177 4
  12 -2.012104 4
  13 -2.131991 4
  16 -2.309478 4
  19 -2.578317 4
  20 -2.756877 4
  21 -2.814180 4
  23 -2.921046 4
  24 -2.954211 4
  25 -2.986979 4
  28 -3.113332 4
  30 -3.184065 4
  33 -3.229743 4
  34 -3.259439 4
  36 -3.411278 4
  40 -3.548501 4
  42 -3.690775 4
  43 -3.737251 4
  44 -3.748663 4
  45 -3.761117 4
  47 -3.798317 4
  48 -3.851620 4
  50 -3.971859 4
  53 -3.992275 4
  57 -4.125879 4
  58 -4.128920 4
  59 -4.186173 4
  61 -4.231128 4
  63 -4.232733 4
  64 -4.289383 4
  65 -4.351215 4
  68 -4.379123 4
  69 -4.386199 4
  70 -4.411383 4
  71 -4.413200 4
  73 -4.449616 4
  76 -4.515229 4
  79 -4.612652 4
  82 -4.650449 4
  85 -4.658400 4
  87 -4.688500 4
  88 -4.730686 4
  90 -4.772011 4
  91 -4.828510 4
  93 -4.886252 4
  96 -4.904487 4
  98 -4.945876 4
  99 -4.967482 4
 101 -4.973149 4
 102 -5.011561 4
 104 -5.034633 4
 105 -5.039378 4
 106 -5.058488 4
 108 -5.082897 4
 111 -5.158263 4
 112 -5.178295 4
 116 -5.227184 4
 117 -5.231247 4
 118 -5.232482 4
 122 -5.288821 4
 125 -5.331679 4
 126 -5.368536 4
 129 -5.424272 4
 130 -5.427391 4
 131 -5.439450 4
 132 -5.453338 4
 136 -5.489238 4
 137 -5.494728 4
 139 -5.543003 4
 142 -5.606130 4
 143 -5.624803 4
 144 -5.635740 4
 145 -5.657639 4
 149 -5.681690 4
 150 -5.687162 4
 152 -5.711576 4
 155 -5.772598 4
 157 -5.798925 4
 158 -5.826300 4
 159 -5.834158 4
 161 -5.848979 4
 162 -5.853096 4
 165 -5.878863 4
 167 -5.900161 4
 168 -5.904885 4
 171 -5.933209 4
 173 -5.949177 4
 174 -5.953887 4
 175 -5.954705 4

RepPsiA4
   2 -0.663885 1
   6 -1.936766 1
   8 -2.069493 1
  10 -2.515772 1
  11 -2.694396 1
  18 -3.167263 1
  20 -3.348798 1
  22 -3.628150 1
  27 -3.789412 1
  29 -3.929557 1
  30 -4.062670 1
  36 -4.288215 1
  37 -4.315419 1
  41 -4.385515 1
  44 -4.583753 1
  47 -4.666356 1
  50 -4.821671 1
  52 -4.882543 1
  57 -4.975294 1
  60 -5.092101 1
  62 -5.159147 1
  66 -5.263260 1
  68 -5.357513 1
  71 -5.386153 1
  72 -5.419068 1
  74 -5.470321 1
  81 -5.640957 1
  85 -5.764982 1
  86 -5.775305 1
  88 -5.799567 1
  90 -5.828179 1
  93 -5.882555 1
  98 -5.981630 1
   3 -1.005565 2
   4 -1.281345 2
   9 -2.247234 2
  13 -2.858349 2
  15 -2.924454 2
  16 -3.051035 2
  17 -3.121213 2
  25 -3.698850 2
  26 -3.735760 2
  31 -4.065680 2
  33 -4.167967 2
  35 -4.226582 2
  38 -4.323495 2
  40 -4.349733 2
  43 -4.548354 2
  46 -4.624557 2
  48 -4.707636 2
  51 -4.840242 2
  53 -4.901953 2
  58 -4.993975 2
  59 -5.015085 2
  63 -5.160738 2
  67 -5.290262 2
  70 -5.371477 2
  76 -5.550716 2
  77 -5.555569 2
  80 -5.617255 2
  82 -5.700038 2
  84 -5.754009 2
  91 -5.857170 2
  94 -5.883378 2
  95 -5.926779 2
   1 -0.013522 3
   5 -1.657147 3
   7 -1.949726 3
  12 -2.751887 3
  14 -2.891491 3
  19 -3.196857 3
  21 -3.486177 3
  23 -3.674714 3
  24 -3.685863 3
  28 -3.909332 3
  32 -4.121865 3
  34 -4.170051 3
  39 -4.348602 3
  42 -4.451795 3
  45 -4.594115 3
  49 -4.763765 3
  54 -4.908294 3
  55 -4.944583 3
  56 -4.967958 3
  61 -5.113697 3
  64 -5.164972 3
  65 -5.221804 3
  69 -5.358309 3
  73 -5.426035 3
  75 -5.533690 3
  78 -5.576816 3
  79 -5.611678 3
  83 -5.727676 3
  87 -5.779232 3
  89 -5.821343 3
  92 -5.862088 3
  96 -5.929254 3
  97 -5.962241 3

RepZ2
   2 -0.164055 1
   4 -0.814417 1
   6 -1.156154 1
   7 -1.431755 1
   9 -1.807544 1
  12 -2.087336 1
  14 -2.100342 1
  15 -2.219985 1
  18 -2.397978 1
  19 -2.666218 1
  22 -2.844931 1
  24 -2.902590 1
  25 -3.008694 1
  27 -3.041779 1
  29 -3.074933 1
  32 -3.201762 1
  33 -3.271430 1
  36 -3.317915 1
  37 -3.347325 1
  40 -3.499384 1
  42 -3.637138 1
  43 -3.778625 1
  46 -3.825361 1
  47 -3.836270 1
  50 -3.849867 1
  52 -3.886475 1
  54 -3.940302 1
  56 -4.060063 1
  58 -4.080491 1
  59 -4.213563 1
  61 -4.216526 1
  63 -4.272826 1
  65 -4.318618 1
  68 -4.321116 1
  70 -4.377377 1
  71 -4.438965 1
  74 -4.466954 1
  76 -4.474818 1
  78 -4.500271 1
  80 -4.501619 1
  81 -4.536754 1
  83 -4.602597 1
  85 -4.699504 1
  88 -4.738040 1
  89 -4.745739 1
  92 -4.776342 1
  93 -4.818231 1
  96 -4.860141 1
  97 -4.915868 1
  99 -4.973991 1
 102 -4.992037 1
 104 -5.033827 1
 106 -5.055585 1
 108 -5.061350 1
 110 -5.099378 1
 112 -5.122388 1
 114 -5.127925 1
 115 -5.146234 1
 118 -5.170372 1
 120 -5.245565 1
 122 -5.266243 1
 124 -5.316040 1
 125 -5.318368 1
 126 -5.318463 1
 130 -5.375898 1
 132 -5.419418 1
 133 -5.452866 1
 135 -5.512481 1
 138 -5.515596 1
 140 -5.526459 1
 141 -5.541163 1
 144 -5.575723 1
 145 -5.580312 1
 147 -5.630186 1
 150 -5.693574 1
 152 -5.712292 1
 153 -5.723277 1
 155 -5.740586 1
 157 -5.768413 1
 159 -5.774299 1
 161 -5.796107 1
 164 -5.858961 1
 166 -5.886884 1
 168 -5.915752 1
 169 -5.921076 1
 171 -5.936604 1
 173 -5.936945 1
 175 -5.963508 1
 177 -5.985849 1
 179 -5.990588 1
   1 -0.164020 2
   3 -0.814383 2
   5 -1.156005 2
   8 -1.431966 2
  10 -1.807781 2
  11 -2.087225 2
  13 -2.100146 2
  16 -2.220034 2
  17 -2.397523 2
  20 -2.666362 2
  21 -2.844911 2
  23 -2.902224 2
  26 -3.009071 2
  28 -3.042254 2
  30 -3.075017 2
  31 -3.201371 2
  34 -3.272088 2
  35 -3.317736 2
  38 -3.347476 2
  39 -3.499317 2
  41 -3.636534 2
  44 -3.778792 2
  45 -3.825255 2
  48 -3.836673 2
  49 -3.849134 2
  51 -3.886303 2
  53 -3.939662 2
  55 -4.059894 2
  57 -4.080307 2
  60 -4.213919 2
  62 -4.216833 2
  64 -4.274186 2
  66 -4.319126 2
  67 -4.320612 2
  69 -4.377361 2
  72 -4.439128 2
  73 -4.466930 2
  75 -4.474117 2
  77 -4.499316 2
  79 -4.501563 2
  82 -4.537309 2
  84 -4.603091 2
  86 -4.700467 2
  87 -4.737688 2
  90 -4.746240 2
  91 -4.776266 2
  94 -4.818565 2
  95 -4.859287 2
  98 -4.915990 2
 100 -4.974128 2
 101 -4.991701 2
 103 -5.033536 2
 105 -5.055093 2
 107 -5.061318 2
 109 -5.098490 2
 111 -5.122059 2
 113 -5.127346 2
 116 -5.146236 2
 117 -5.169947 2
 119 -5.245229 2
 121 -5.265913 2
 123 -5.315295 2
 127 -5.319046 2
 128 -5.319505 2
 129 -5.375546 2
 131 -5.418704 2
 134 -5.452948 2
 136 -5.512701 2
 137 -5.515347 2
 139 -5.526253 2
 142 -5.541287 2
 143 -5.575612 2
 146 -5.580818 2
 148 -5.630769 2
 149 -5.693131 2
 151 -5.711835 2
 154 -5.723371 2
 156 -5.742387 2
 158 -5.768765 2
 160 -5.774339 2
 162 -5.796474 2
 163 -5.858751 2
 165 -5.886040 2
 167 -5.915461 2
 170 -5.921197 2
 172 -5.936752 2
 174 -5.937415 2
 176 -5.963588 2
 178 -5.985983 2
 180 -5.990672 2

RepA4 - rescaled
   2 -0.164072 1
   9 -1.807289 1
  14 -2.100528 1
  24 -2.902953 1
  27 -3.041290 1
  37 -3.347177 1
  42 -3.637947 1
  46 -3.825489 1
  47 -3.835863 1
  56 -4.060206 1
  63 -4.271499 1
  68 -4.321591 1
  80 -4.501246 1
  83 -4.602147 1
  89 -4.745163 1
  97 -4.915694 1
 107 -5.060997 1
 110 -5.100550 1
 112 -5.124309 1
 121 -5.266064 1
 126 -5.316839 1
 129 -5.375573 1
 138 -5.516080 1
 145 -5.579166 1
 149 -5.691871 1
 155 -5.738759 1
 157 -5.767175 1
   4 -0.814434 2
  12 -2.087431 2
  15 -2.219918 2
  19 -2.666058 2
  22 -2.844938 2
  36 -3.318071 2
  40 -3.499451 2
  43 -3.778452 2
  54 -3.940918 2
  58 -4.080627 2
  59 -4.213076 2
  71 -4.438769 2
  73 -4.466757 2
  81 -4.536138 2
  87 -4.737558 2
  93 -4.817765 2
  99 -4.973338 2
 104 -5.034225 2
 114 -5.127958 2
 119 -5.245361 2
 124 -5.315059 2
 131 -5.419225 2
 135 -5.510646 2
 141 -5.539433 2
 143 -5.574627 2
 147 -5.627872 2
 161 -5.795541 2
   6 -1.156286 3
   7 -1.431526 3
  18 -2.398416 3
  25 -3.008296 3
  29 -3.074832 3
  32 -3.202145 3
  33 -3.270753 3
  50 -3.850564 3
  52 -3.886652 3
  61 -4.216163 3
  65 -4.318077 3
  69 -4.377322 3
  76 -4.475494 3
  78 -4.500733 3
  85 -4.698220 3
  91 -4.776080 3
  96 -4.861101 3
 102 -4.992544 3
 106 -5.055818 3
 115 -5.145812 3
 117 -5.169716 3
 123 -5.314712 3
 133 -5.450032 3
 139 -5.525297 3
 151 -5.708864 3
 153 -5.718028 3
 159 -5.771798 3
   1 -0.164002 4
   3 -0.814366 4
   5 -1.155988 4
   8 -1.431950 4
  10 -1.807764 4
  11 -2.087205 4
  13 -2.100132 4
  16 -2.220019 4
  17 -2.397506 4
  20 -2.666345 4
  21 -2.844905 4
  23 -2.902208 4
  26 -3.009074 4
  28 -3.042239 4
  30 -3.075007 4
  31 -3.201360 4
  34 -3.272093 4
  35 -3.317771 4
  38 -3.347467 4
  39 -3.499306 4
  41 -3.636529 4
  44 -3.778803 4
  45 -3.825279 4
  48 -3.836691 4
  49 -3.849145 4
  51 -3.886345 4
  53 -3.939649 4
  55 -4.059887 4
  57 -4.080304 4
  60 -4.213907 4
  62 -4.216948 4
  64 -4.274201 4
  66 -4.319156 4
  67 -4.320761 4
  70 -4.377411 4
  72 -4.439243 4
  74 -4.467151 4
  75 -4.474227 4
  77 -4.499411 4
  79 -4.501228 4
  82 -4.537644 4
  84 -4.603257 4
  86 -4.700680 4
  88 -4.738477 4
  90 -4.746428 4
  92 -4.776528 4
  94 -4.818714 4
  95 -4.860039 4
  98 -4.916538 4
 100 -4.974280 4
 101 -4.992515 4
 103 -5.033904 4
 105 -5.055510 4
 108 -5.061177 4
 109 -5.099589 4
 111 -5.122661 4
 113 -5.127406 4
 116 -5.146516 4
 118 -5.170925 4
 120 -5.246292 4
 122 -5.266323 4
 125 -5.315212 4
 127 -5.319275 4
 128 -5.320510 4
 130 -5.376849 4
 132 -5.419707 4
 134 -5.456564 4
 136 -5.512300 4
 137 -5.515420 4
 140 -5.527478 4
 142 -5.541366 4
 144 -5.577266 4
 146 -5.582756 4
 148 -5.631031 4
 150 -5.694158 4
 152 -5.712831 4
 154 -5.723769 4
 156 -5.745667 4
 158 -5.769718 4
 160 -5.775190 4
 162 -5.799604 4
 163 -5.860626 4
 164 -5.886953 4
 165 -5.914328 4
 166 -5.922186 4
 167 -5.937007 4
 168 -5.941124 4
 169 -5.966891 4
 170 -5.988189 4
 171 -5.992913 4
 172 -6.021237 4
 173 -6.037206 4
 174 -6.041915 4
 175 -6.042733 4

Memory requirements:
3 400 194 400 169 178 75 200
4 2916 972 1936 784 891 262 1458
5 9604 3202 8100 3025 3410 1009 4802
6 32400 10802 26244 9604 11023 3202 16200
