# Supplementary material for: Entanglement and the density matrix renormalization group in the generalized Landau paradigm
Source: Nat Phys. 2025 Aug 15;21(10):1657–63. doi: 10.1038/s41567-025-02961-2 (PMC12518129; doi:10.1038/s41567-025-02961-2)
Supplement: Supplementary file 2 — Raw entanglement spectra and memory requirements. [file 41567_2025_2961_MOESM2_ESM.txt]

Original
   1 -0.017849 1
   2 -0.833350 1
   3 -0.833350 1
   4 -0.833350 1
   5 -1.118203 1
   6 -1.175061 1
   7 -1.457819 1
   8 -1.457819 1
   9 -1.457819 1
  10 -2.053821 1
  11 -2.053821 1
  12 -2.053821 1
  13 -2.166753 1
  14 -2.227109 1
  15 -2.276278 1
  16 -2.672333 1
  17 -2.672333 1
  18 -2.672333 1
  19 -2.842528 1
  20 -2.842528 1
  21 -2.842528 1
  22 -2.999408 1
  23 -3.040309 1
  24 -3.040309 1
  25 -3.040309 1
  26 -3.131517 1
  27 -3.219190 1
  28 -3.256589 1
  29 -3.256589 1
  30 -3.256589 1
  31 -3.374695 1
  32 -3.473335 1
  33 -3.686675 1
  34 -3.686675 1
  35 -3.686675 1
  36 -3.729177 1
  37 -3.744050 1
  38 -3.744050 1
  39 -3.744050 1
  40 -3.774148 1
  41 -3.808818 1
  42 -3.808818 1
  43 -3.808818 1
  44 -3.813488 1
  45 -3.868876 1
  46 -3.868876 1
  47 -3.868876 1
  48 -3.950462 1
  49 -3.950462 1
  50 -3.950462 1
  51 -3.965006 1
  52 -3.966692 1
  53 -3.966692 1
  54 -3.966692 1
  55 -4.036555 1
  56 -4.095621 1
  57 -4.095621 1
  58 -4.095622 1
  59 -4.109161 1
  60 -4.198305 1
  61 -4.238475 1
  62 -4.238475 1
  63 -4.238475 1
  64 -4.258963 1
  65 -4.295037 1
  66 -4.295037 1
  67 -4.295037 1
  68 -4.311372 1
  69 -4.341490 1
  70 -4.341490 1
  71 -4.341490 1
  72 -4.389646 1
  73 -4.389646 1
  74 -4.389646 1
  75 -4.421315 1
  76 -4.477100 1
  77 -4.529672 1
  78 -4.599549 1
  79 -4.599549 1
  80 -4.599549 1
  81 -4.663954 1
  82 -4.675242 1
  83 -4.675242 1
  84 -4.675242 1
  85 -4.732404 1
  86 -4.780327 1
  87 -4.780327 1
  88 -4.780327 1
  89 -4.812847 1
  90 -4.812848 1
  91 -4.812849 1
  92 -4.831986 1
  93 -4.897585 1
  94 -4.897585 1
  95 -4.897585 1
  96 -4.908124 1
  97 -4.945019 1
  98 -4.945525 1
  99 -4.945525 1
 100 -4.945526 1
 101 -4.948756 1
 102 -5.015532 1
 103 -5.016773 1
 104 -5.016773 1
 105 -5.016774 1
 106 -5.065814 1
 107 -5.065814 1
 108 -5.065815 1
 109 -5.077958 1
 110 -5.152324 1
 111 -5.161038 1
 112 -5.161039 1
 113 -5.161039 1
 114 -5.174123 1
 115 -5.174124 1
 116 -5.174125 1
 117 -5.192205 1
 118 -5.215970 1
 119 -5.215970 1
 120 -5.215970 1
 121 -5.226759 1
 122 -5.251541 1
 123 -5.251542 1
 124 -5.251544 1
 125 -5.344947 1
 126 -5.359537 1
 127 -5.359537 1
 128 -5.359538 1
 129 -5.370955 1
 130 -5.387782 1
 131 -5.387782 1
 132 -5.387783 1
 133 -5.420760 1
 134 -5.420760 1
 135 -5.420760 1
 136 -5.467314 1
 137 -5.480808 1
 138 -5.480809 1
 139 -5.480809 1
 140 -5.491630 1
 141 -5.516117 1
 142 -5.516117 1
 143 -5.516117 1
 144 -5.546694 1
 145 -5.546694 1
 146 -5.546694 1
 147 -5.579535 1
 148 -5.579536 1
 149 -5.579539 1
 150 -5.582936 1
 151 -5.596196 1
 152 -5.637337 1
 153 -5.648503 1
 154 -5.648503 1
 155 -5.648503 1
 156 -5.689585 1
 157 -5.690645 1
 158 -5.690646 1
 159 -5.690648 1
 160 -5.701129 1
 161 -5.719840 1
 162 -5.719841 1
 163 -5.719842 1
 164 -5.744960 1
 165 -5.764082 1
 166 -5.764083 1
 167 -5.764083 1
 168 -5.820238 1
 169 -5.828881 1
 170 -5.841656 1
 171 -5.841657 1
 172 -5.841657 1
 173 -5.844097 1
 174 -5.869739 1
 175 -5.869739 1
 176 -5.869740 1
 177 -5.871309 1
 178 -5.953519 1
 179 -5.953520 1
 180 -5.953521 1

RepZ3
   1 -0.017849 1
   2 -0.833350 1
   9 -1.457819 1
  10 -2.053821 1
  13 -2.166753 1
  18 -2.672333 1
  20 -2.842528 1
  22 -2.999408 1
  23 -3.040309 1
  29 -3.256589 1
  34 -3.686675 1
  36 -3.729176 1
  37 -3.744049 1
  43 -3.808817 1
  45 -3.868875 1
  50 -3.950461 1
  51 -3.965006 1
  52 -3.966691 1
  58 -4.095618 1
  60 -4.198305 1
  61 -4.238475 1
  67 -4.295037 1
  69 -4.341491 1
  72 -4.389646 1
  76 -4.477100 1
  80 -4.599546 1
  81 -4.663953 1
  82 -4.675242 1
  87 -4.780327 1
  89 -4.812840 1
  94 -4.897583 1
  98 -4.945514 1
 101 -4.948752 1
 102 -5.015478 1
 105 -5.016768 1
 106 -5.065812 1
 111 -5.161037 1
 114 -5.174107 1
 120 -5.215965 1
 121 -5.226760 1
 124 -5.251521 1
 128 -5.359528 1
 129 -5.370954 1
 130 -5.387779 1
 133 -5.420760 1
 137 -5.480806 1
 142 -5.516114 1
 145 -5.546693 1
 149 -5.579498 1
 151 -5.596194 1
 154 -5.648501 1
 159 -5.690631 1
 160 -5.701128 1
 162 -5.719834 1
 164 -5.744957 1
 166 -5.764076 1
 172 -5.841652 1
 173 -5.844089 1
 176 -5.869729 1
 179 -5.953510 1
   3 -0.833350 2
   5 -1.118203 2
   8 -1.457819 2
  11 -2.053821 2
  15 -2.276278 2
  17 -2.672333 2
  19 -2.842528 2
  25 -3.040309 2
  26 -3.131517 2
  30 -3.256589 2
  31 -3.374695 2
  33 -3.686675 2
  39 -3.744049 2
  41 -3.808817 2
  44 -3.813488 2
  46 -3.868875 2
  48 -3.950461 2
  54 -3.966691 2
  57 -4.095618 2
  59 -4.109158 2
  63 -4.238475 2
  64 -4.258963 2
  66 -4.295037 2
  70 -4.341491 2
  74 -4.389646 2
  75 -4.421315 2
  78 -4.599546 2
  83 -4.675242 2
  85 -4.732407 2
  86 -4.780326 2
  90 -4.812840 2
  95 -4.897583 2
  96 -4.908110 2
  99 -4.945515 2
 104 -5.016768 2
 107 -5.065812 2
 113 -5.161037 2
 115 -5.174107 2
 117 -5.192183 2
 118 -5.215965 2
 123 -5.251520 2
 125 -5.344940 2
 126 -5.359528 2
 132 -5.387779 2
 135 -5.420760 2
 139 -5.480806 2
 140 -5.491600 2
 141 -5.516114 2
 146 -5.546693 2
 148 -5.579498 2
 150 -5.582936 2
 153 -5.648501 2
 158 -5.690630 2
 161 -5.719834 2
 167 -5.764076 2
 168 -5.820235 2
 170 -5.841652 2
 174 -5.869729 2
 177 -5.871300 2
 180 -5.953511 2
   4 -0.833350 3
   6 -1.175061 3
   7 -1.457819 3
  12 -2.053821 3
  14 -2.227109 3
  16 -2.672333 3
  21 -2.842528 3
  24 -3.040309 3
  27 -3.219189 3
  28 -3.256589 3
  32 -3.473335 3
  35 -3.686675 3
  38 -3.744049 3
  40 -3.774148 3
  42 -3.808817 3
  47 -3.868875 3
  49 -3.950461 3
  53 -3.966691 3
  55 -4.036552 3
  56 -4.095618 3
  62 -4.238475 3
  65 -4.295037 3
  68 -4.311372 3
  71 -4.341491 3
  73 -4.389646 3
  77 -4.529672 3
  79 -4.599546 3
  84 -4.675242 3
  88 -4.780327 3
  91 -4.812840 3
  92 -4.831988 3
  93 -4.897583 3
  97 -4.945011 3
 100 -4.945515 3
 103 -5.016768 3
 108 -5.065812 3
 109 -5.077947 3
 110 -5.152299 3
 112 -5.161037 3
 116 -5.174107 3
 119 -5.215965 3
 122 -5.251520 3
 127 -5.359528 3
 131 -5.387779 3
 134 -5.420760 3
 136 -5.467317 3
 138 -5.480806 3
 143 -5.516114 3
 144 -5.546692 3
 147 -5.579497 3
 152 -5.637324 3
 155 -5.648501 3
 156 -5.689578 3
 157 -5.690630 3
 163 -5.719834 3
 165 -5.764076 3
 169 -5.828877 3
 171 -5.841652 3
 175 -5.869729 3
 178 -5.953510 3

RepD2
   1 -0.017849 1
   5 -1.118203 1
   6 -1.175061 1
  13 -2.166753 1
  14 -2.227109 1
  15 -2.276278 1
  22 -2.999408 1
  26 -3.131517 1
  27 -3.219189 1
  31 -3.374695 1
  32 -3.473335 1
  36 -3.729176 1
  40 -3.774148 1
  44 -3.813488 1
  51 -3.965006 1
  55 -4.036552 1
  59 -4.109158 1
  60 -4.198305 1
  64 -4.258963 1
  68 -4.311372 1
  75 -4.421315 1
  76 -4.477100 1
  77 -4.529672 1
  81 -4.663953 1
  85 -4.732407 1
  92 -4.831988 1
  96 -4.908109 1
  97 -4.945011 1
 101 -4.948752 1
 102 -5.015474 1
 109 -5.077946 1
 110 -5.152298 1
 117 -5.192181 1
 121 -5.226760 1
 125 -5.344939 1
 129 -5.370954 1
 136 -5.467317 1
 140 -5.491599 1
 150 -5.582936 1
 151 -5.596194 1
 152 -5.637323 1
 156 -5.689578 1
 160 -5.701128 1
 164 -5.744957 1
 168 -5.820235 1
 169 -5.828877 1
 173 -5.844088 1
 177 -5.871300 1
   2 -0.833350 2
   8 -1.457819 2
  11 -2.053821 2
  17 -2.672333 2
  20 -2.842528 2
  24 -3.040309 2
  29 -3.256589 2
  34 -3.686675 2
  38 -3.744049 2
  42 -3.808817 2
  46 -3.868875 2
  49 -3.950461 2
  53 -3.966690 2
  57 -4.095618 2
  62 -4.238475 2
  66 -4.295037 2
  70 -4.341491 2
  73 -4.389646 2
  79 -4.599546 2
  83 -4.675241 2
  87 -4.780326 2
  90 -4.812839 2
  94 -4.897583 2
  99 -4.945514 2
 104 -5.016768 2
 107 -5.065811 2
 112 -5.161037 2
 115 -5.174106 2
 119 -5.215965 2
 123 -5.251519 2
 127 -5.359527 2
 131 -5.387779 2
 134 -5.420760 2
 138 -5.480806 2
 142 -5.516114 2
 145 -5.546692 2
 148 -5.579495 2
 154 -5.648501 2
 158 -5.690629 2
 162 -5.719834 2
 166 -5.764075 2
 171 -5.841652 2
 175 -5.869728 2
 179 -5.953509 2
   4 -0.833350 3
   9 -1.457819 3
  12 -2.053821 3
  18 -2.672333 3
  21 -2.842528 3
  25 -3.040309 3
  30 -3.256589 3
  35 -3.686675 3
  39 -3.744049 3
  43 -3.808817 3
  47 -3.868875 3
  50 -3.950461 3
  54 -3.966691 3
  58 -4.095618 3
  63 -4.238475 3
  65 -4.295037 3
  69 -4.341491 3
  74 -4.389646 3
  80 -4.599546 3
  84 -4.675241 3
  88 -4.780326 3
  91 -4.812840 3
  95 -4.897583 3
 100 -4.945514 3
 105 -5.016768 3
 108 -5.065812 3
 113 -5.161037 3
 116 -5.174106 3
 120 -5.215965 3
 124 -5.251520 3
 128 -5.359528 3
 132 -5.387779 3
 135 -5.420760 3
 137 -5.480806 3
 141 -5.516114 3
 146 -5.546693 3
 149 -5.579496 3
 155 -5.648501 3
 159 -5.690630 3
 163 -5.719834 3
 167 -5.764075 3
 172 -5.841652 3
 176 -5.869728 3
 180 -5.953510 3
   3 -0.833350 4
   7 -1.457819 4
  10 -2.053821 4
  16 -2.672333 4
  19 -2.842528 4
  23 -3.040309 4
  28 -3.256589 4
  33 -3.686675 4
  37 -3.744049 4
  41 -3.808817 4
  45 -3.868875 4
  48 -3.950461 4
  52 -3.966690 4
  56 -4.095618 4
  61 -4.238475 4
  67 -4.295037 4
  71 -4.341491 4
  72 -4.389646 4
  78 -4.599546 4
  82 -4.675241 4
  86 -4.780326 4
  89 -4.812839 4
  93 -4.897583 4
  98 -4.945513 4
 103 -5.016768 4
 106 -5.065811 4
 111 -5.161037 4
 114 -5.174105 4
 118 -5.215965 4
 122 -5.251518 4
 126 -5.359527 4
 130 -5.387779 4
 133 -5.420760 4
 139 -5.480806 4
 143 -5.516114 4
 144 -5.546692 4
 147 -5.579494 4
 153 -5.648501 4
 157 -5.690629 4
 161 -5.719834 4
 165 -5.764075 4
 170 -5.841652 4
 174 -5.869728 4
 178 -5.953509 4

RepPsiD2
   1 -0.017849 1
   2 -0.833350 1
   3 -0.833350 1
   4 -0.833350 1
   5 -1.118203 1
   6 -1.175061 1
   7 -1.457819 1
   8 -1.457819 1
   9 -1.457819 1
  10 -2.053821 1
  11 -2.053821 1
  12 -2.053821 1
  13 -2.166753 1
  14 -2.227109 1
  15 -2.276278 1
  16 -2.672333 1
  17 -2.672333 1
  18 -2.672333 1
  19 -2.842528 1
  20 -2.842528 1
  21 -2.842528 1
  22 -2.999408 1
  23 -3.040309 1
  24 -3.040309 1
  25 -3.040309 1
  26 -3.131517 1
  27 -3.219190 1
  28 -3.256589 1
  29 -3.256589 1
  30 -3.256589 1
  31 -3.374695 1
  32 -3.473335 1
  33 -3.686675 1
  34 -3.686675 1
  35 -3.686675 1
  36 -3.729177 1
  37 -3.744050 1
  38 -3.744050 1
  39 -3.744050 1
  40 -3.774148 1
  41 -3.808818 1
  42 -3.808818 1
  43 -3.808818 1
  44 -3.813488 1
  45 -3.868875 1
  46 -3.868876 1
  47 -3.868876 1
  48 -3.950462 1
  49 -3.950462 1
  50 -3.950462 1
  51 -3.965006 1
  52 -3.966691 1
  53 -3.966692 1
  54 -3.966693 1
  55 -4.036555 1
  56 -4.095620 1
  57 -4.095621 1
  58 -4.095623 1
  59 -4.109161 1
  60 -4.198305 1
  61 -4.238475 1
  62 -4.238475 1
  63 -4.238475 1
  64 -4.258964 1
  65 -4.295037 1
  66 -4.295037 1
  67 -4.295037 1
  68 -4.311372 1
  69 -4.341490 1
  70 -4.341491 1
  71 -4.341491 1
  72 -4.389646 1
  73 -4.389646 1
  74 -4.389646 1
  75 -4.421315 1
  76 -4.477100 1
  77 -4.529672 1
  78 -4.599547 1
  79 -4.599548 1
  80 -4.599550 1
  81 -4.663954 1
  82 -4.675242 1
  83 -4.675242 1
  84 -4.675242 1
  85 -4.732405 1
  86 -4.780327 1
  87 -4.780327 1
  88 -4.780328 1
  89 -4.812844 1
  90 -4.812845 1
  91 -4.812854 1
  92 -4.831986 1
  93 -4.897584 1
  94 -4.897584 1
  95 -4.897586 1
  96 -4.908124 1
  97 -4.945018 1
  98 -4.945519 1
  99 -4.945522 1
 100 -4.945532 1
 101 -4.948755 1
 102 -5.015528 1
 103 -5.016770 1
 104 -5.016771 1
 105 -5.016778 1
 106 -5.065813 1
 107 -5.065813 1
 108 -5.065816 1
 109 -5.077957 1
 110 -5.152322 1
 111 -5.161038 1
 112 -5.161038 1
 113 -5.161040 1
 114 -5.174116 1
 115 -5.174121 1
 116 -5.174130 1
 117 -5.192204 1
 118 -5.215968 1
 119 -5.215970 1
 120 -5.215971 1
 121 -5.226759 1
 122 -5.251533 1
 123 -5.251537 1
 124 -5.251550 1
 125 -5.344947 1
 126 -5.359533 1
 127 -5.359536 1
 128 -5.359540 1
 129 -5.370956 1
 130 -5.387779 1
 131 -5.387781 1
 132 -5.387786 1
 133 -5.420758 1
 134 -5.420760 1
 135 -5.420761 1
 136 -5.467315 1
 137 -5.480801 1
 138 -5.480810 1
 139 -5.480813 1
 140 -5.491627 1
 141 -5.516116 1
 142 -5.516116 1
 143 -5.516117 1
 144 -5.546692 1
 145 -5.546693 1
 146 -5.546697 1
 147 -5.579521 1
 148 -5.579529 1
 149 -5.579550 1
 150 -5.582936 1
 151 -5.596196 1
 152 -5.637336 1
 153 -5.648502 1
 154 -5.648503 1
 155 -5.648504 1
 156 -5.689586 1
 157 -5.690637 1
 158 -5.690644 1
 159 -5.690655 1
 160 -5.701130 1
 161 -5.719837 1
 162 -5.719839 1
 163 -5.719845 1
 164 -5.744960 1
 165 -5.764080 1
 166 -5.764082 1
 167 -5.764085 1
 168 -5.820241 1
 169 -5.828879 1
 170 -5.841653 1
 171 -5.841656 1
 172 -5.841660 1
 173 -5.844096 1
 174 -5.869735 1
 175 -5.869738 1
 176 -5.869742 1
 177 -5.871308 1
 178 -5.953513 1
 179 -5.953515 1
 180 -5.953529 1

RepA4
   1 -0.017849 1
   7 -2.166751 1
  13 -2.999389 1
  25 -3.728778 1
  29 -3.964735 1
  36 -4.198140 1
  42 -4.476376 1
  47 -4.663146 1
  57 -4.945501 1
  59 -4.999257 1
  67 -5.224407 1
  73 -5.366331 1
  81 -5.592000 1
  86 -5.694766 1
  88 -5.738204 1
  94 -5.829380 1
   3 -1.118203 2
   9 -2.276274 2
  15 -3.131500 2
  17 -3.374588 2
  27 -3.813273 2
  34 -4.108052 2
  37 -4.258052 2
  40 -4.420668 2
  49 -4.728981 2
  53 -4.899813 2
  66 -5.180646 2
  72 -5.341050 2
  78 -5.474071 2
  80 -5.576209 2
  91 -5.798231 2
  96 -5.860838 2
   4 -1.175061 3
   8 -2.227105 3
  16 -3.219109 3
  19 -3.473314 3
  26 -3.774003 3
  31 -4.035170 3
  38 -4.310924 3
  43 -4.528895 3
  52 -4.827270 3
  56 -4.934123 3
  61 -5.070655 3
  63 -5.138971 3
  76 -5.462341 3
  84 -5.629768 3
  85 -5.680420 3
  92 -5.817369 3
   2 -0.594789 4
   5 -1.219258 4
   6 -1.815259 4
  10 -2.433758 4
  11 -2.603952 4
  12 -2.801729 4
  14 -3.018016 4
  18 -3.448062 4
  20 -3.505238 4
  21 -3.570064 4
  22 -3.630174 4
  23 -3.711482 4
  24 -3.727571 4
  28 -3.855931 4
  30 -3.999597 4
  32 -4.056279 4
  33 -4.102623 4
  35 -4.150622 4
  39 -4.360027 4
  41 -4.436055 4
  44 -4.540410 4
  45 -4.569381 4
  46 -4.657343 4
  48 -4.700292 4
  50 -4.772374 4
  51 -4.823055 4
  54 -4.919307 4
  55 -4.927721 4
  58 -4.972350 4
  60 -5.004368 4
  62 -5.115878 4
  64 -5.142717 4
  65 -5.179148 4
  68 -5.237000 4
  69 -5.272858 4
  70 -5.302998 4
  71 -5.325278 4
  74 -5.402517 4
  75 -5.441079 4
  77 -5.472556 4
  79 -5.518971 4
  82 -5.593185 4
  83 -5.621939 4
  87 -5.703015 4
  89 -5.751095 4
  90 -5.770595 4
  93 -5.828868 4
  95 -5.839710 4
  97 -5.888900 4
  98 -5.912717 4
  99 -5.972785 4
 100 -5.995694 4

RepPsiA4
   1 -0.017849 1
   4 -0.833350 1
   7 -1.457819 1
  12 -2.053821 1
  13 -2.166753 1
  17 -2.672333 1
  20 -2.842528 1
  22 -2.999408 1
  25 -3.040309 1
  28 -3.256589 1
  34 -3.686675 1
  36 -3.729176 1
  39 -3.744049 1
  41 -3.808817 1
  46 -3.868875 1
  48 -3.950461 1
  51 -3.965006 1
  54 -3.966691 1
  56 -4.095618 1
  60 -4.198305 1
  62 -4.238475 1
  66 -4.295037 1
  70 -4.341491 1
  74 -4.389646 1
  76 -4.477100 1
  78 -4.599546 1
  81 -4.663953 1
  83 -4.675242 1
  88 -4.780327 1
  91 -4.812840 1
  95 -4.897583 1
 100 -4.945515 1
 101 -4.948752 1
 102 -5.015478 1
 103 -5.016768 1
 107 -5.065812 1
 113 -5.161037 1
 115 -5.174107 1
 118 -5.215965 1
 121 -5.226760 1
 122 -5.251520 1
 126 -5.359528 1
 129 -5.370954 1
 132 -5.387779 1
 133 -5.420760 1
 138 -5.480806 1
 141 -5.516114 1
 144 -5.546692 1
 147 -5.579497 1
 151 -5.596194 1
 153 -5.648501 1
 157 -5.690630 1
 160 -5.701128 1
 162 -5.719834 1
 164 -5.744957 1
 166 -5.764076 1
 170 -5.841652 1
 173 -5.844089 1
 174 -5.869729 1
 179 -5.953510 1
   3 -0.833350 2
   5 -1.118203 2
   8 -1.457819 2
  11 -2.053821 2
  15 -2.276278 2
  16 -2.672333 2
  21 -2.842528 2
  24 -3.040309 2
  26 -3.131517 2
  29 -3.256589 2
  31 -3.374695 2
  35 -3.686675 2
  37 -3.744049 2
  43 -3.808817 2
  44 -3.813488 2
  47 -3.868875 2
  50 -3.950461 2
  52 -3.966691 2
  57 -4.095618 2
  59 -4.109158 2
  63 -4.238475 2
  64 -4.258963 2
  67 -4.295037 2
  71 -4.341491 2
  73 -4.389646 2
  75 -4.421315 2
  80 -4.599546 2
  84 -4.675242 2
  85 -4.732407 2
  87 -4.780327 2
  89 -4.812840 2
  93 -4.897583 2
  96 -4.908110 2
  98 -4.945514 2
 104 -5.016768 2
 108 -5.065812 2
 111 -5.161037 2
 116 -5.174107 2
 117 -5.192183 2
 119 -5.215965 2
 123 -5.251520 2
 125 -5.344940 2
 128 -5.359528 2
 130 -5.387779 2
 135 -5.420760 2
 137 -5.480806 2
 140 -5.491600 2
 142 -5.516114 2
 146 -5.546693 2
 148 -5.579498 2
 150 -5.582936 2
 155 -5.648501 2
 159 -5.690631 2
 163 -5.719834 2
 165 -5.764075 2
 168 -5.820235 2
 172 -5.841652 2
 175 -5.869729 2
 177 -5.871300 2
 178 -5.953510 2
   2 -0.833350 3
   6 -1.175061 3
   9 -1.457819 3
  10 -2.053821 3
  14 -2.227109 3
  18 -2.672333 3
  19 -2.842528 3
  23 -3.040309 3
  27 -3.219189 3
  30 -3.256589 3
  32 -3.473335 3
  33 -3.686675 3
  38 -3.744049 3
  40 -3.774148 3
  42 -3.808817 3
  45 -3.868875 3
  49 -3.950461 3
  53 -3.966691 3
  55 -4.036552 3
  58 -4.095618 3
  61 -4.238475 3
  65 -4.295037 3
  68 -4.311372 3
  69 -4.341491 3
  72 -4.389646 3
  77 -4.529672 3
  79 -4.599546 3
  82 -4.675242 3
  86 -4.780326 3
  90 -4.812840 3
  92 -4.831988 3
  94 -4.897583 3
  97 -4.945011 3
  99 -4.945514 3
 105 -5.016768 3
 106 -5.065812 3
 109 -5.077947 3
 110 -5.152299 3
 112 -5.161037 3
 114 -5.174107 3
 120 -5.215965 3
 124 -5.251521 3
 127 -5.359528 3
 131 -5.387779 3
 134 -5.420760 3
 136 -5.467317 3
 139 -5.480806 3
 143 -5.516114 3
 145 -5.546693 3
 149 -5.579498 3
 152 -5.637324 3
 154 -5.648501 3
 156 -5.689578 3
 158 -5.690630 3
 161 -5.719834 3
 167 -5.764076 3
 169 -5.828877 3
 171 -5.841652 3
 176 -5.869729 3
 180 -5.953510 3

RepZ2
   1 -0.017849 1
   4 -0.833350 1
   5 -1.118203 1
   6 -1.175061 1
   9 -1.457819 1
  12 -2.053821 1
  13 -2.166753 1
  14 -2.227109 1
  15 -2.276278 1
  18 -2.672333 1
  21 -2.842528 1
  22 -2.999408 1
  25 -3.040309 1
  26 -3.131517 1
  27 -3.219189 1
  30 -3.256589 1
  31 -3.374695 1
  32 -3.473335 1
  35 -3.686675 1
  36 -3.729176 1
  39 -3.744049 1
  40 -3.774148 1
  43 -3.808817 1
  44 -3.813488 1
  47 -3.868875 1
  50 -3.950461 1
  51 -3.965006 1
  54 -3.966691 1
  55 -4.036553 1
  58 -4.095619 1
  59 -4.109158 1
  60 -4.198305 1
  63 -4.238475 1
  64 -4.258963 1
  66 -4.295037 1
  68 -4.311372 1
  70 -4.341491 1
  74 -4.389646 1
  75 -4.421315 1
  76 -4.477100 1
  77 -4.529672 1
  80 -4.599547 1
  81 -4.663953 1
  84 -4.675242 1
  85 -4.732407 1
  88 -4.780327 1
  91 -4.812842 1
  92 -4.831987 1
  95 -4.897583 1
  96 -4.908113 1
  97 -4.945013 1
 100 -4.945517 1
 101 -4.948753 1
 102 -5.015487 1
 105 -5.016769 1
 108 -5.065812 1
 109 -5.077948 1
 110 -5.152303 1
 113 -5.161037 1
 116 -5.174110 1
 117 -5.192187 1
 120 -5.215966 1
 121 -5.226760 1
 124 -5.251525 1
 125 -5.344941 1
 128 -5.359530 1
 129 -5.370954 1
 132 -5.387780 1
 134 -5.420760 1
 136 -5.467317 1
 137 -5.480806 1
 140 -5.491605 1
 141 -5.516115 1
 146 -5.546693 1
 149 -5.579506 1
 150 -5.582936 1
 151 -5.596195 1
 152 -5.637326 1
 155 -5.648502 1
 156 -5.689579 1
 159 -5.690634 1
 160 -5.701128 1
 163 -5.719836 1
 164 -5.744957 1
 167 -5.764077 1
 168 -5.820236 1
 169 -5.828877 1
 172 -5.841653 1
 173 -5.844090 1
 176 -5.869731 1
 177 -5.871301 1
 180 -5.953512 1
   2 -0.833350 2
   3 -0.833350 2
   7 -1.457819 2
   8 -1.457819 2
  10 -2.053821 2
  11 -2.053821 2
  16 -2.672333 2
  17 -2.672333 2
  19 -2.842528 2
  20 -2.842528 2
  23 -3.040309 2
  24 -3.040309 2
  28 -3.256589 2
  29 -3.256589 2
  33 -3.686675 2
  34 -3.686675 2
  37 -3.744049 2
  38 -3.744049 2
  41 -3.808817 2
  42 -3.808817 2
  45 -3.868875 2
  46 -3.868875 2
  48 -3.950461 2
  49 -3.950461 2
  52 -3.966691 2
  53 -3.966691 2
  56 -4.095619 2
  57 -4.095619 2
  61 -4.238475 2
  62 -4.238475 2
  65 -4.295037 2
  67 -4.295037 2
  69 -4.341491 2
  71 -4.341491 2
  72 -4.389646 2
  73 -4.389646 2
  78 -4.599547 2
  79 -4.599547 2
  82 -4.675242 2
  83 -4.675242 2
  86 -4.780327 2
  87 -4.780327 2
  89 -4.812841 2
  90 -4.812841 2
  93 -4.897583 2
  94 -4.897583 2
  98 -4.945516 2
  99 -4.945516 2
 103 -5.016769 2
 104 -5.016769 2
 106 -5.065812 2
 107 -5.065812 2
 111 -5.161037 2
 112 -5.161037 2
 114 -5.174109 2
 115 -5.174109 2
 118 -5.215966 2
 119 -5.215966 2
 122 -5.251523 2
 123 -5.251524 2
 126 -5.359529 2
 127 -5.359529 2
 130 -5.387779 2
 131 -5.387779 2
 133 -5.420760 2
 135 -5.420760 2
 138 -5.480806 2
 139 -5.480807 2
 142 -5.516115 2
 143 -5.516115 2
 144 -5.546693 2
 145 -5.546693 2
 147 -5.579503 2
 148 -5.579504 2
 153 -5.648502 2
 154 -5.648502 2
 157 -5.690632 2
 158 -5.690633 2
 161 -5.719835 2
 162 -5.719835 2
 165 -5.764077 2
 166 -5.764077 2
 170 -5.841653 2
 171 -5.841653 2
 174 -5.869730 2
 175 -5.869731 2
 178 -5.953512 2
 179 -5.953512 2

RepA4 - rescaled
   1 -0.007694 1
   7 -2.156596 1
  12 -2.989235 1
  20 -3.718624 1
  27 -3.954580 1
  32 -4.187986 1
  40 -4.466221 1
  43 -4.652992 1
  53 -4.935347 1
  54 -4.989102 1
  63 -5.214253 1
  67 -5.356177 1
  77 -5.581845 1
  82 -5.684612 1
  84 -5.728050 1
  88 -5.819226 1
   3 -1.108048 2
   9 -2.266120 2
  14 -3.121345 2
  17 -3.364433 2
  24 -3.803118 2
  31 -4.097897 2
  34 -4.247898 2
  39 -4.410514 2
  45 -4.718827 2
  50 -4.889659 2
  61 -5.170492 2
  65 -5.330896 2
  71 -5.463917 2
  76 -5.566055 2
  86 -5.788076 2
  91 -5.850684 2
   4 -1.164907 3
   8 -2.216951 3
  15 -3.208955 3
  18 -3.463160 3
  22 -3.763849 3
  29 -4.025016 3
  36 -4.300770 3
  41 -4.518741 3
  48 -4.817115 3
  51 -4.923969 3
  57 -5.060500 3
  58 -5.128816 3
  70 -5.452187 3
  78 -5.619614 3
  81 -5.670266 3
  87 -5.807214 3
   2 -0.823195 4
   5 -1.447664 4
   6 -2.043665 4
  10 -2.662165 4
  11 -2.832359 4
  13 -3.030135 4
  16 -3.246422 4
  19 -3.676468 4
  21 -3.733644 4
  23 -3.798470 4
  25 -3.858580 4
  26 -3.939888 4
  28 -3.955978 4
  30 -4.084337 4
  33 -4.228004 4
  35 -4.284685 4
  37 -4.331029 4
  38 -4.379028 4
  42 -4.588433 4
  44 -4.664461 4
  46 -4.768816 4
  47 -4.797787 4
  49 -4.885749 4
  52 -4.928698 4
  55 -5.000780 4
  56 -5.051461 4
  59 -5.147713 4
  60 -5.156127 4
  62 -5.200756 4
  64 -5.232774 4
  66 -5.344285 4
  68 -5.371124 4
  69 -5.407555 4
  72 -5.465406 4
  73 -5.501264 4
  74 -5.531404 4
  75 -5.553684 4
  79 -5.630924 4
  80 -5.669486 4
  83 -5.700962 4
  85 -5.747377 4
  89 -5.821591 4
  90 -5.850346 4
  92 -5.931421 4
  93 -5.979501 4
  94 -5.999002 4
  95 -6.057274 4
  96 -6.068116 4
  97 -6.117307 4
  98 -6.141123 4
  99 -6.201192 4
 100 -6.224100 4

Memory requirements:
3 324 108 84 324 37 108 164
4 2209 737 559 2209 235 737 1109
5 9025 3009 2263 9025 974 3009 4517
6 32400 10800 8112 32400 3472 10800 16208
