# Supplementary material for: Entanglement and the density matrix renormalization group in the generalized Landau paradigm
Source: Nat Phys. 2025 Aug 15;21(10):1657–63. doi: 10.1038/s41567-025-02961-2 (PMC12518129; doi:10.1038/s41567-025-02961-2)
Supplement: Supplementary file 3 — Raw entanglement spectra and memory requirements. [file 41567_2025_2961_MOESM3_ESM.txt]

Original:
   1 -0.007220 1
   2 -0.896610 1
   3 -0.896610 1
   4 -1.736491 1
   5 -1.926048 1
   6 -2.504286 1
   7 -2.573992 1
   8 -2.573992 1
   9 -2.871992 1
  10 -2.871992 1
  11 -2.999270 1
  12 -3.495440 1
  13 -3.563316 1
  14 -3.642581 1
  15 -3.642581 1
  16 -3.704837 1
  17 -3.756836 1
  18 -4.282549 1
  19 -4.282549 1
  20 -4.409476 1
  21 -4.474416 1
  22 -4.474416 1
  23 -4.593226 1
  24 -4.593226 1
  25 -4.754153 1
  26 -4.815077 1
  27 -4.815077 1
  28 -4.995947 1
  29 -5.066300 1
  30 -5.161533 1
  31 -5.216839 1
  32 -5.264996 1
  33 -5.294001 1
  34 -5.411238 1
  35 -5.426914 1
  36 -5.426914 1
  37 -5.568191 1
  38 -5.626723 1
  39 -5.626723 1
  40 -5.627441 1
  41 -5.679564 1
  42 -5.681781 1
  43 -5.757885 1
  44 -5.867609 1
  45 -5.959030 1
  46 -5.982760 1
  47 -5.982760 1

RepZ3
   3 -0.245787 1
   6 -1.135168 1
   7 -1.135173 1
  10 -1.975040 1
  15 -2.164615 1
  18 -2.742847 1
  19 -2.812552 1
  23 -2.812557 1
  26 -3.110554 1
  28 -3.110560 1
  31 -3.237833 1
  36 -3.734019 1
  37 -3.801975 1
  40 -3.881170 1
  44 -3.881171 1
  46 -3.943534 1
  49 -3.995428 1
  52 -4.521797 1
  57 -4.521802 1
  59 -4.648173 1
  62 -4.713764 1
  64 -4.713766 1
  67 -4.833727 1
  72 -4.833734 1
  74 -4.993020 1
  78 -5.054798 1
  79 -5.054803 1
  84 -5.238015 1
  85 -5.304944 1
  88 -5.403000 1
  92 -5.455545 1
  96 -5.504082 1
  99 -5.537187 1
 100 -5.651160 1
 103 -5.669506 1
 108 -5.669506 1
 109 -5.811793 1
 114 -5.868345 1
 117 -5.871721 1
 118 -5.871722 1
 122 -5.921161 1
 126 -5.921329 1
   1 -0.245777 2
   5 -1.135168 2
   8 -1.135173 2
  12 -1.975058 2
  13 -2.164605 2
  16 -2.742847 2
  20 -2.812552 2
  24 -2.812557 2
  25 -3.110554 2
  29 -3.110560 2
  32 -3.237833 2
  34 -3.734015 2
  38 -3.801978 2
  41 -3.881170 2
  45 -3.881171 2
  48 -3.943542 2
  51 -3.995431 2
  53 -4.521797 2
  56 -4.521802 2
  58 -4.648173 2
  61 -4.713764 2
  66 -4.713766 2
  69 -4.833727 2
  70 -4.833734 2
  75 -4.993020 2
  77 -5.054798 2
  80 -5.054803 2
  82 -5.238007 2
  86 -5.304944 2
  90 -5.403005 2
  91 -5.455545 2
  95 -5.504075 2
  97 -5.537185 2
 102 -5.651170 2
 105 -5.669506 2
 106 -5.669506 2
 110 -5.811794 2
 113 -5.868343 2
 115 -5.871721 2
 120 -5.871722 2
 121 -5.921160 2
 125 -5.921329 2
   2 -0.245778 3
   4 -1.135168 3
   9 -1.135173 3
  11 -1.975057 3
  14 -2.164606 3
  17 -2.742847 3
  21 -2.812552 3
  22 -2.812557 3
  27 -3.110554 3
  30 -3.110560 3
  33 -3.237833 3
  35 -3.734016 3
  39 -3.801979 3
  42 -3.881170 3
  43 -3.881171 3
  47 -3.943541 3
  50 -3.995429 3
  54 -4.521797 3
  55 -4.521802 3
  60 -4.648173 3
  63 -4.713764 3
  65 -4.713766 3
  68 -4.833727 3
  71 -4.833734 3
  73 -4.993020 3
  76 -5.054798 3
  81 -5.054803 3
  83 -5.238012 3
  87 -5.304944 3
  89 -5.403002 3
  93 -5.455545 3
  94 -5.504074 3
  98 -5.537187 3
 101 -5.651169 3
 104 -5.669506 3
 107 -5.669506 3
 111 -5.811796 3
 112 -5.868337 3
 116 -5.871721 3
 119 -5.871722 3
 123 -5.921162 3
 124 -5.921329 3

RepD2
   1 -0.007220 1
   4 -1.736491 1
   5 -1.926048 1
  12 -3.495440 1
  13 -3.563316 1
  16 -3.704837 1
  17 -3.756836 1
  28 -4.995947 1
  30 -5.161533 1
  32 -5.264996 1
  33 -5.294001 1
  34 -5.411238 1
  37 -5.568191 1
  40 -5.627441 1
  41 -5.679564 1
  43 -5.757885 1
  44 -5.867609 1
   6 -2.504286 2
  11 -2.999270 2
  20 -4.409476 2
  25 -4.754153 2
  29 -5.066300 2
  31 -5.216839 2
  42 -5.681781 2
  45 -5.959030 2
   2 -0.896610 3
   8 -2.573992 3
  10 -2.871992 3
  15 -3.642581 3
  19 -4.282549 3
  22 -4.474416 3
  23 -4.593226 3
  27 -4.815077 3
  35 -5.426914 3
  38 -5.626723 3
  47 -5.982760 3
   3 -0.896610 4
   7 -2.573992 4
   9 -2.871992 4
  14 -3.642581 4
  18 -4.282549 4
  21 -4.474416 4
  24 -4.593226 4
  26 -4.815077 4
  36 -5.426914 4
  39 -5.626723 4
  46 -5.982760 4

RepPsiD2
   1 -0.007220 1
   2 -0.896610 1
   3 -0.896610 1
   4 -1.736491 1
   5 -1.926048 1
   6 -2.504286 1
   7 -2.573992 1
   8 -2.573992 1
   9 -2.871992 1
  10 -2.871992 1
  11 -2.999270 1
  12 -3.495440 1
  13 -3.563316 1
  14 -3.642581 1
  15 -3.642581 1
  16 -3.704837 1
  17 -3.756836 1
  18 -4.282549 1
  19 -4.282549 1
  20 -4.409476 1
  21 -4.474416 1
  22 -4.474416 1
  23 -4.593226 1
  24 -4.593226 1
  25 -4.754153 1
  26 -4.815077 1
  27 -4.815077 1
  28 -4.995947 1
  29 -5.066300 1
  30 -5.161533 1
  31 -5.216839 1
  32 -5.264996 1
  33 -5.294001 1
  34 -5.411238 1
  35 -5.426914 1
  36 -5.426914 1
  37 -5.568191 1
  38 -5.626723 1
  39 -5.626723 1
  40 -5.627441 1
  41 -5.679564 1
  42 -5.681781 1
  43 -5.757885 1
  44 -5.867609 1
  45 -5.959030 1
  46 -5.982760 1
  47 -5.982760 1

RepA4
   3 -0.245787 1
   6 -1.975040 1
  11 -2.164615 1
  22 -3.734004 1
  23 -3.801939 1
  26 -3.943482 1
  29 -3.995400 1
  46 -5.236548 1
  47 -5.401971 1
  54 -5.503757 1
  57 -5.532746 1
  60 -5.650581 1
  64 -5.807753 1
  69 -5.867203 1
  71 -5.919826 1
   1 -0.245777 2
   8 -1.975058 2
   9 -2.164605 2
  20 -3.734000 2
  24 -3.801943 2
  28 -3.943489 2
  31 -3.995403 2
  44 -5.236541 2
  49 -5.401977 2
  53 -5.503750 2
  55 -5.532743 2
  62 -5.650591 2
  65 -5.807754 2
  68 -5.867200 2
  70 -5.919824 2
   2 -0.245778 3
   7 -1.975057 3
  10 -2.164605 3
  21 -3.734002 3
  25 -3.801943 3
  27 -3.943488 3
  30 -3.995401 3
  45 -5.236546 3
  48 -5.401973 3
  52 -5.503748 3
  56 -5.532745 3
  61 -5.650590 3
  66 -5.807756 3
  67 -5.867195 3
  72 -5.919827 3
   4 -0.896607 4
   5 -0.896612 4
  12 -2.504286 4
  13 -2.573990 4
  14 -2.573995 4
  15 -2.871989 4
  16 -2.871996 4
  17 -2.999272 4
  18 -3.642582 4
  19 -3.642582 4
  32 -4.282585 4
  33 -4.282590 4
  34 -4.409574 4
  35 -4.474448 4
  36 -4.474450 4
  37 -4.593376 4
  38 -4.593382 4
  39 -4.754382 4
  40 -4.815197 4
  41 -4.815201 4
  42 -5.066327 4
  43 -5.216870 4
  50 -5.426989 4
  51 -5.426990 4
  58 -5.626879 4
  59 -5.626880 4
  63 -5.682351 4
  73 -5.959509 4
  74 -5.984973 4
  75 -5.984979 4

RepPsiA4
   3 -0.245787 1
   4 -1.135168 1
   9 -1.135173 1
  10 -1.975040 1
  15 -2.164615 1
  17 -2.742847 1
  19 -2.812552 1
  24 -2.812557 1
  25 -3.110554 1
  30 -3.110560 1
  33 -3.237833 1
  36 -3.734019 1
  37 -3.801975 1
  42 -3.881170 1
  43 -3.881171 1
  46 -3.943534 1
  49 -3.995428 1
  54 -4.521797 1
  56 -4.521802 1
  58 -4.648173 1
  63 -4.713764 1
  65 -4.713766 1
  68 -4.833727 1
  71 -4.833734 1
  75 -4.993020 1
  77 -5.054798 1
  80 -5.054803 1
  84 -5.238015 1
  87 -5.304944 1
  88 -5.403000 1
  91 -5.455545 1
  96 -5.504082 1
  99 -5.537187 1
 100 -5.651160 1
 104 -5.669506 1
 108 -5.669506 1
 109 -5.811793 1
 114 -5.868345 1
 115 -5.871721 1
 118 -5.871722 1
 122 -5.921161 1
 126 -5.921329 1
   1 -0.245777 2
   5 -1.135168 2
   8 -1.135173 2
  12 -1.975058 2
  13 -2.164605 2
  18 -2.742847 2
  21 -2.812552 2
  22 -2.812557 2
  26 -3.110554 2
  28 -3.110560 2
  31 -3.237833 2
  34 -3.734015 2
  38 -3.801978 2
  41 -3.881170 2
  44 -3.881171 2
  48 -3.943542 2
  51 -3.995431 2
  53 -4.521797 2
  55 -4.521802 2
  60 -4.648173 2
  62 -4.713764 2
  64 -4.713766 2
  67 -4.833727 2
  72 -4.833734 2
  73 -4.993020 2
  78 -5.054798 2
  81 -5.054803 2
  82 -5.238007 2
  86 -5.304944 2
  90 -5.403005 2
  92 -5.455545 2
  95 -5.504075 2
  97 -5.537185 2
 102 -5.651170 2
 103 -5.669506 2
 106 -5.669506 2
 110 -5.811794 2
 113 -5.868343 2
 117 -5.871721 2
 119 -5.871722 2
 121 -5.921160 2
 124 -5.921329 2
   2 -0.245778 3
   6 -1.135168 3
   7 -1.135173 3
  11 -1.975057 3
  14 -2.164606 3
  16 -2.742847 3
  20 -2.812552 3
  23 -2.812557 3
  27 -3.110554 3
  29 -3.110560 3
  32 -3.237833 3
  35 -3.734016 3
  39 -3.801979 3
  40 -3.881170 3
  45 -3.881171 3
  47 -3.943541 3
  50 -3.995429 3
  52 -4.521797 3
  57 -4.521802 3
  59 -4.648173 3
  61 -4.713764 3
  66 -4.713766 3
  69 -4.833727 3
  70 -4.833734 3
  74 -4.993020 3
  76 -5.054798 3
  79 -5.054803 3
  83 -5.238012 3
  85 -5.304944 3
  89 -5.403002 3
  93 -5.455545 3
  94 -5.504074 3
  98 -5.537187 3
 101 -5.651169 3
 105 -5.669506 3
 107 -5.669506 3
 111 -5.811796 3
 112 -5.868337 3
 116 -5.871721 3
 120 -5.871722 3
 123 -5.921162 3
 125 -5.921329 3

RepZ2
   1 -0.007220 1
   2 -0.896610 1
   4 -1.736491 1
   5 -1.926048 1
   7 -2.573992 1
   9 -2.871992 1
  12 -3.495440 1
  13 -3.563316 1
  14 -3.642581 1
  16 -3.704837 1
  17 -3.756836 1
  19 -4.282549 1
  22 -4.474416 1
  24 -4.593226 1
  26 -4.815077 1
  28 -4.995947 1
  30 -5.161533 1
  32 -5.264996 1
  33 -5.294001 1
  34 -5.411238 1
  35 -5.426914 1
  37 -5.568191 1
  39 -5.626723 1
  40 -5.627441 1
  41 -5.679564 1
  43 -5.757885 1
  44 -5.867609 1
  47 -5.982760 1
   3 -0.896610 2
   6 -2.504286 2
   8 -2.573992 2
  10 -2.871992 2
  11 -2.999270 2
  15 -3.642581 2
  18 -4.282549 2
  20 -4.409476 2
  21 -4.474416 2
  23 -4.593226 2
  25 -4.754153 2
  27 -4.815077 2
  29 -5.066300 2
  31 -5.216839 2
  36 -5.426914 2
  38 -5.626723 2
  42 -5.681781 2
  45 -5.959030 2
  46 -5.982760 2

RepA4 - rescaled
   3 -0.241071 1
   6 -1.970324 1
  11 -2.159899 1
  20 -3.729289 1
  21 -3.797223 1
  26 -3.938766 1
  29 -3.990684 1
  44 -5.231833 1
  46 -5.397255 1
  52 -5.499041 1
  55 -5.528030 1
  56 -5.645865 1
  61 -5.803038 1
  68 -5.862487 1
  70 -5.915110 1
   1 -0.241061 2
   8 -1.970342 2
   9 -2.159889 2
  18 -3.729285 2
  22 -3.797227 2
  28 -3.938773 2
  31 -3.990688 2
  42 -5.231825 2
  48 -5.397261 2
  51 -5.499034 2
  53 -5.528027 2
  58 -5.645875 2
  62 -5.803038 2
  67 -5.862484 2
  69 -5.915108 2
   2 -0.241062 3
   7 -1.970341 3
  10 -2.159890 3
  19 -3.729286 3
  23 -3.797227 3
  27 -3.938772 3
  30 -3.990685 3
  43 -5.231830 3
  47 -5.397257 3
  50 -5.499033 3
  54 -5.528029 3
  57 -5.645874 3
  63 -5.803040 3
  66 -5.862479 3
  71 -5.915111 3
   4 -1.130452 4
   5 -1.130457 4
  12 -2.738131 4
  13 -2.807834 4
  14 -2.807840 4
  15 -3.105834 4
  16 -3.105841 4
  17 -3.233116 4
  24 -3.876426 4
  25 -3.876426 4
  32 -4.516430 4
  33 -4.516435 4
  34 -4.643419 4
  35 -4.708293 4
  36 -4.708295 4
  37 -4.827220 4
  38 -4.827227 4
  39 -4.988227 4
  40 -5.049041 4
  41 -5.049045 4
  45 -5.300171 4
  49 -5.450715 4
  59 -5.660834 4
  60 -5.660834 4
  64 -5.860724 4
  65 -5.860725 4
  72 -5.916196 4
  73 -6.193353 4
  74 -6.218818 4
  75 -6.218824 4

Memory requirements:
3 100 192 28 100 76 192 52
4 289 675 85 289 208 675 145
5 729 1728 193 729 547 1728 369
6 2209 5292 595 2209 1575 5292 1145
